# Supplementary material for: The effect of cycling hypoxia on MCF-7 cancer stem cells and the impact of their microenvironment on angiogenesis using human umbilical vein endothelial cells (HUVECs) as a model
Source: PeerJ. 2019 Jan 8;7:e5990. doi: 10.7717/peerj.5990 (PMC6361090; doi:10.7717/peerj.5990)
Supplement: Supplemental Information 4 — The raw data of wound closure that was measured by ImageJ software and represented in bars expressing percentage of gap closure. [file peerj-07-5990-s004.zip]

Archive with 1 entries (1 files):
- WOUND_CLOSURE.pzfx
