# Supplementary material for: The effect of cycling hypoxia on MCF-7 cancer stem cells and the impact of their microenvironment on angiogenesis using human umbilical vein endothelial cells (HUVECs) as a model
Source: PeerJ. 2019 Jan 8;7:e5990. doi: 10.7717/peerj.5990 (PMC6361090; doi:10.7717/peerj.5990)
Supplement: Supplemental Information 7 — The raw data of transmigration HUVECs induction by CdM obtained from CSCsHYP compared to control where EBM-2 serum-free served as control. [file peerj-07-5990-s007.zip]

Archive with 1 entries (1 files):
- Transmigration_of_HUVECs.pzfx
