# Supplementary material for: The effect of cycling hypoxia on MCF-7 cancer stem cells and the impact of their microenvironment on angiogenesis using human umbilical vein endothelial cells (HUVECs) as a model
Source: PeerJ. 2019 Jan 8;7:e5990. doi: 10.7717/peerj.5990 (PMC6361090; doi:10.7717/peerj.5990)
Supplement: Supplemental Information 9 — Assessment of capillary-like tubular structure in the control. [file peerj-07-5990-s009.zip › control.csv]

WimTube Key Metrics;;;;;;Tube Characteristics;;;;;Loop Characteristics;;;;;;
Covered Area [%];Total Tube Length [px];Total Branching Points;Total Loops;Total Nets;;Total Tube Length [px];Total Tubes;Mean Tube Length [px];Standard Deviation Tube Length [px];;Total Loops;Mean Loop Area [px];Standard Deviation Loop Area [px];Mean Loop Perimeter [px];Standard Deviation Loop Perimeter [px];;
9	4;13873;54;14;9;;13873;126;110;82;;14;46972;83949;940;1052;;
Loop ID;Area [px];Perimeter [px];
1;2403;237;
2;11399;507;
3;90403;1666;
4;319105;4058;
5;1086;160;
6;20585;650;
7;21172;701;
8;33340;890;
9;13078;564;
10;90178;1986;
11;45170;1001;
12;1407;158;
13;2669;221;
14;5611;366;
