# Supplementary material for: The effect of cycling hypoxia on MCF-7 cancer stem cells and the impact of their microenvironment on angiogenesis using human umbilical vein endothelial cells (HUVECs) as a model
Source: PeerJ. 2019 Jan 8;7:e5990. doi: 10.7717/peerj.5990 (PMC6361090; doi:10.7717/peerj.5990)
Supplement: Supplemental Information 9 — Assessment of capillary-like tubular structure in the control. [file peerj-07-5990-s009.zip › 95.xlsx]

## Sheet: Sheet1
		WimTube Key Metrics						Tube Characteristics					Loop Characteristics						,
File Name		Covered Area [%]	Total Tube Length [px]	Total Branching Points	Total Loops	Total Nets		Total Tube Length [px]	Total Tubes	Mean Tube Length [px]	Standard Deviation Tube Length [px]		Total Loops	Mean Loop Area [px]	Standard Deviation Loop Area [px]	Mean Loop Perimeter [px]	Standard Deviation Loop Perimeter [px]		,
an_control_10hh		9,4	13873	54	14	9		13873	126	110	82		14	46972	83949	940	1052
