# Supplementary material for: The effect of cycling hypoxia on MCF-7 cancer stem cells and the impact of their microenvironment on angiogenesis using human umbilical vein endothelial cells (HUVECs) as a model
Source: PeerJ. 2019 Jan 8;7:e5990. doi: 10.7717/peerj.5990 (PMC6361090; doi:10.7717/peerj.5990)
Supplement: Supplemental Information 10 — Assessment of Capillary-likeTubular Structure in INTR.10 [file peerj-07-5990-s010.zip]

Archive with 4 entries (4 files):
- 171000096_Summary.csv
- an_int10.jpg
- an_int10.csv
- 96.xlsx
