# Supplementary material for: The effect of cycling hypoxia on MCF-7 cancer stem cells and the impact of their microenvironment on angiogenesis using human umbilical vein endothelial cells (HUVECs) as a model
Source: PeerJ. 2019 Jan 8;7:e5990. doi: 10.7717/peerj.5990 (PMC6361090; doi:10.7717/peerj.5990)
Supplement: Supplemental Information 10 — Assessment of Capillary-likeTubular Structure in INTR.10 [file peerj-07-5990-s010.zip › an_int10.csv]

WimTube Key Metrics;;;;;;Tube Characteristics;;;;;Loop Characteristics;;;;;;
Covered Area [%];Total Tube Length [px];Total Branching Points;Total Loops;Total Nets;;Total Tube Length [px];Total Tubes;Mean Tube Length [px];Standard Deviation Tube Length [px];;Total Loops;Mean Loop Area [px];Standard Deviation Loop Area [px];Mean Loop Perimeter [px];Standard Deviation Loop Perimeter [px];;
17	5;21870;116;45;1;;21870;204;107;66;;45;22966;17543;637;269;;
Loop ID;Area [px];Perimeter [px];
1;37681;865;
2;31668;1053;
3;1883;171;
4;12810;505;
5;35393;790;
6;33634;1130;
7;50010;920;
8;51132;1185;
9;2460;225;
10;47247;925;
11;1365;168;
12;4108;307;
13;6738;392;
14;40802;1052;
15;18734;609;
16;18081;599;
17;69820;1070;
18;54518;1087;
19;17185;604;
20;19556;591;
21;18033;556;
22;8113;479;
23;67652;1070;
24;16002;530;
25;25856;695;
26;4420;284;
27;14626;532;
28;22766;684;
29;11062;448;
30;46980;894;
31;38076;796;
32;18858;627;
33;23862;665;
34;5202;364;
35;16475;524;
36;8795;432;
37;13831;520;
38;5071;357;
39;22841;701;
40;4557;347;
41;21983;642;
42;19103;607;
43;14996;514;
44;18229;730;
45;11248;433;
