# Supplementary material for: The effect of cycling hypoxia on MCF-7 cancer stem cells and the impact of their microenvironment on angiogenesis using human umbilical vein endothelial cells (HUVECs) as a model
Source: PeerJ. 2019 Jan 8;7:e5990. doi: 10.7717/peerj.5990 (PMC6361090; doi:10.7717/peerj.5990)
Supplement: Supplemental Information 11 — Assessment of capillary-like tubular structure formation inINTR.20. [file peerj-07-5990-s011.zip › int.20.csv]

WimTube Key Metrics						Tube Characteristics					Loop Characteristics
Covered Area [%]	Total Tube Length [px]	Total Branching Points	Total Loops	Total Nets		Total Tube Length [px]	Total Tubes	Mean Tube Length [px]	Standard Deviation Tube Length [px]		Total Loops	Mean Loop Area [px]	Standard Deviation Loop Area [px]	Mean Loop Perimeter [px]	Standard Deviation Loop Perimeter [px]
23,6	33198	234	91	3		33198	424	78	48		91	12888	12003	518	345
Loop ID	Area [px]	Perimeter [px]
1	20020	838
2	28594	947
3	9981	446
4	3128	242
5	19209	674
6	19237	813
7	5631	313
8	4162	277
9	29500	976
10	4028	258
11	1057	136
12	8892	383
13	7659	422
14	18898	604
15	28824	989
16	2065	209
17	27633	1013
18	9682	382
19	6055	382
20	27637	999
21	9344	451
22	28430	1025
23	6463	417
24	13355	527
25	5075	330
26	23067	725
27	6767	345
28	5687	324
29	2438	205
30	9226	379
31	12488	447
32	16991	636
33	21964	898
34	3233	239
35	42316	1344
36	2700	239
37	4968	311
38	20043	723
39	34001	1146
40	1335	145
41	5066	292
42	5008	272
43	14569	554
44	4526	289
45	3015	225
46	16664	630
47	16546	524
48	18991	653
49	11253	464
50	21195	738
51	2568	231
52	2941	224
53	31829	951
54	9337	408
55	30015	1275
56	7654	361
57	12400	485
58	3061	242
59	4403	307
60	1599	161
61	2266	194
62	6090	304
63	18022	792
64	3047	239
65	8730	385
66	30318	780
67	4667	276
68	18532	741
69	67133	2124
70	20048	767
71	2341	210
72	19411	590
73	11636	567
74	1954	201
75	21496	882
76	9267	384
77	1787	172
78	992	116
79	7661	354
80	2306	243
81	14101	649
82	6401	363
83	10607	511
84	1578	168
85	4292	268
86	51240	1290
87	4544	281
88	29804	871
89	1061	134
90	13561	596
91	3497	235
