# Supplementary material for: The effect of cycling hypoxia on MCF-7 cancer stem cells and the impact of their microenvironment on angiogenesis using human umbilical vein endothelial cells (HUVECs) as a model
Source: PeerJ. 2019 Jan 8;7:e5990. doi: 10.7717/peerj.5990 (PMC6361090; doi:10.7717/peerj.5990)
Supplement: Supplemental Information 11 — Assessment of capillary-like tubular structure formation inINTR.20. [file peerj-07-5990-s011.zip › 41.xlsx]

## Sheet: Sheet1
		WimTube Key Metrics						Tube Characteristics					Loop Characteristics						,
File Name		Covered Area [%]	Total Tube Length [px]	Total Branching Points	Total Loops	Total Nets		Total Tube Length [px]	Total Tubes	Mean Tube Length [px]	Standard Deviation Tube Length [px]		Total Loops	Mean Loop Area [px]	Standard Deviation Loop Area [px]	Mean Loop Perimeter [px]	Standard Deviation Loop Perimeter [px]		,
an_con_10_4h_mix		23,6	33198	234	91	3		33198	424	78	48		91	12888	12003	518	345
