# Supplementary material for: The effect of cycling hypoxia on MCF-7 cancer stem cells and the impact of their microenvironment on angiogenesis using human umbilical vein endothelial cells (HUVECs) as a model
Source: PeerJ. 2019 Jan 8;7:e5990. doi: 10.7717/peerj.5990 (PMC6361090; doi:10.7717/peerj.5990)
Supplement: Supplemental Information 12 — Assessment of capillary-like tubular structure formation in INTR.30. [file peerj-07-5990-s012.zip › an_int30.csv]

WimTube Key Metrics						Tube Characteristics					Loop Characteristics
Covered Area [%]	Total Tube Length [px]	Total Branching Points	Total Loops	Total Nets		Total Tube Length [px]	Total Tubes	Mean Tube Length [px]	Standard Deviation Tube Length [px]		Total Loops	Mean Loop Area [px]	Standard Deviation Loop Area [px]	Mean Loop Perimeter [px]	Standard Deviation Loop Perimeter [px]
23	29880	178	73	3		29880	321	93	57		73	18354	17866	580	331
Loop ID	Area [px]	Perimeter [px]
1	15945	522
2	20170	595
3	2079	204
4	17488	667
5	2998	233
6	4438	272
7	17640	523
8	1768	190
9	19185	882
10	58505	1331
11	32192	915
12	2941	248
13	4441	272
14	76833	1362
15	11217	491
16	9983	435
17	5832	312
18	44010	856
19	24067	899
20	9318	451
21	7659	368
22	21343	603
23	28036	682
24	27613	732
25	3057	256
26	44890	911
27	8889	426
28	1949	185
29	16771	778
30	4263	336
31	2276	263
32	17528	542
33	38631	1147
34	12506	537
35	73280	1334
36	8234	459
37	11113	628
38	2236	207
39	13118	460
40	992	130
41	15404	560
42	3150	297
43	15046	561
44	32978	785
45	13142	568
46	2618	235
47	31499	946
48	15452	696
49	43205	1122
50	27834	728
51	4821	324
52	2129	211
53	27903	752
54	1346	150
55	55191	1454
56	32050	797
57	11217	611
58	21236	636
59	15641	674
60	60774	1216
61	7704	412
62	11818	502
63	23453	668
64	49901	1242
65	999	143
66	42576	874
67	1443	196
68	11592	482
69	12098	485
70	1809	174
71	6973	383
72	7246	521
73	4147	320
