# Supplementary material for: The effect of cycling hypoxia on MCF-7 cancer stem cells and the impact of their microenvironment on angiogenesis using human umbilical vein endothelial cells (HUVECs) as a model
Source: PeerJ. 2019 Jan 8;7:e5990. doi: 10.7717/peerj.5990 (PMC6361090; doi:10.7717/peerj.5990)
Supplement: Supplemental Information 13 — Assessment of capillary-like tubular structure in INTR.40. [file peerj-07-5990-s013.zip › INTR.40.csv]

WimTube Key Metrics;;;;;;Tube Characteristics;;;;;Loop Characteristics;;;;;;
Covered Area [%];Total Tube Length [px];Total Branching Points;Total Loops;Total Nets;;Total Tube Length [px];Total Tubes;Mean Tube Length [px];Standard Deviation Tube Length [px];;Total Loops;Mean Loop Area [px];Standard Deviation Loop Area [px];Mean Loop Perimeter [px];Standard Deviation Loop Perimeter [px];;
17	3;22751;137;51;3;;22751;245;93;63;;51;20961;20503;632;367;;
Loop ID;Area [px];Perimeter [px];
1;17339;551;
2;11805;539;
3;2821;275;
4;70082;1757;
5;40371;1043;
6;1989;204;
7;50968;904;
8;10832;589;
9;5502;297;
10;18097;671;
11;3601;287;
12;52294;1438;
13;27212;712;
14;2058;201;
15;6247;343;
16;26587;670;
17;18206;594;
18;6342;339;
19;22013;871;
20;20449;654;
21;35160;787;
22;5878;315;
23;12394;644;
24;2108;192;
25;22760;660;
26;4065;273;
27;1804;211;
28;5002;382;
29;13631;505;
30;61838;1354;
31;32240;746;
32;8859;470;
33;5080;346;
34;77589;1143;
35;48636;931;
36;74127;1121;
37;12980;578;
38;6062;451;
39;45615;1165;
40;26581;735;
41;14357;799;
42;21098;985;
43;20610;1025;
44;1336;148;
45;8718;519;
46;981;146;
47;34719;960;
48;37512;849;
49;1519;167;
50;5931;380;
51;4990;318;
