# Supplementary material for: The effect of cycling hypoxia on MCF-7 cancer stem cells and the impact of their microenvironment on angiogenesis using human umbilical vein endothelial cells (HUVECs) as a model
Source: PeerJ. 2019 Jan 8;7:e5990. doi: 10.7717/peerj.5990 (PMC6361090; doi:10.7717/peerj.5990)
Supplement: Supplemental Information 14 — Assessment of capillary-like tubular structure formation CONT.5. [file peerj-07-5990-s014.zip › CONT.5.csv]

WimTube Key Metrics						Tube Characteristics					Loop Characteristics
Covered Area [%]	Total Tube Length [px]	Total Branching Points	Total Loops	Total Nets		Total Tube Length [px]	Total Tubes	Mean Tube Length [px]	Standard Deviation Tube Length [px]		Total Loops	Mean Loop Area [px]	Standard Deviation Loop Area [px]	Mean Loop Perimeter [px]	Standard Deviation Loop Perimeter [px]
32,7	33346	235	114	1		33346	383	87	55		114	8482	7340	361	181
Loop ID	Area [px]	Perimeter [px]
1	15535	482
2	6718	331
3	6138	341
4	1856	192
5	3183	219
6	1523	189
7	1464	157
8	20277	631
9	2380	182
10	1483	156
11	1163	154
12	6923	347
13	19390	565
14	3161	228
15	1036	139
16	9698	403
17	13904	486
18	6716	345
19	16877	526
20	4858	284
21	2094	194
22	15138	569
23	5643	307
24	1795	180
25	1514	152
26	1248	143
27	2367	193
28	27297	759
29	2164	181
30	15956	584
31	14503	623
32	7986	394
33	22714	711
34	18393	546
35	12333	491
36	8348	399
37	3595	254
38	7853	409
39	30418	927
40	18325	558
41	1350	174
42	4064	250
43	7353	423
44	1337	146
45	24012	614
46	2482	222
47	6389	333
48	1200	145
49	8317	364
50	12870	534
51	2066	196
52	23839	615
53	13707	464
54	1403	168
55	2310	220
56	973	118
57	4247	256
58	3394	235
59	8459	362
60	2563	195
61	5159	294
62	2175	185
63	923	114
64	5708	310
65	24928	619
66	14979	482
67	25742	927
68	12440	462
69	7384	408
70	2574	219
71	19494	575
72	13915	508
73	3721	247
74	13609	647
75	4114	280
76	6893	443
77	4055	299
78	2943	219
79	22812	603
80	6097	315
81	3800	267
82	11317	431
83	9199	379
84	5789	313
85	1217	133
86	5780	321
87	10215	434
88	1198	139
89	2410	219
90	4092	254
91	2177	225
92	19110	616
93	9755	403
94	8527	383
95	22635	699
96	2687	218
97	13925	504
98	2661	229
99	1215	143
100	20917	584
101	7050	335
102	10093	505
103	4675	259
104	19390	604
105	2679	228
106	4238	253
107	3028	214
108	9135	539
109	17701	604
110	5541	314
111	2916	256
112	16022	507
113	1961	180
114	7918	356
