# Supplementary material for: The effect of cycling hypoxia on MCF-7 cancer stem cells and the impact of their microenvironment on angiogenesis using human umbilical vein endothelial cells (HUVECs) as a model
Source: PeerJ. 2019 Jan 8;7:e5990. doi: 10.7717/peerj.5990 (PMC6361090; doi:10.7717/peerj.5990)
Supplement: Supplemental Information 15 — Assessment of capillary-like tubular structure formation in CONT.10. [file peerj-07-5990-s015.zip › cont10.csv]

WimTube Key Metrics;;;;;;Tube Characteristics;;;;;Loop Characteristics;;;;;;
Covered Area [%];Total Tube Length [px];Total Branching Points;Total Loops;Total Nets;;Total Tube Length [px];Total Tubes;Mean Tube Length [px];Standard Deviation Tube Length [px];;Total Loops;Mean Loop Area [px];Standard Deviation Loop Area [px];Mean Loop Perimeter [px];Standard Deviation Loop Perimeter [px];;
15	4;20899;126;45;1;;20899;223;94;66;;45;20501;20500;600;351;;
Loop ID;Area [px];Perimeter [px];
1;7466;375;
2;17475;688;
3;43578;1035;
4;33194;760;
5;45197;920;
6;4452;305;
7;6104;333;
8;31415;746;
9;950;123;
10;15971;564;
11;7422;403;
12;44642;927;
13;15794;534;
14;3606;255;
15;1116;160;
16;2155;186;
17;20487;589;
18;18095;744;
19;24076;765;
20;42063;1170;
21;6293;349;
22;5013;345;
23;10891;441;
24;27510;955;
25;1798;246;
26;1268;159;
27;76870;1507;
28;29925;837;
29;68737;1177;
30;7946;425;
31;67413;1286;
32;27204;852;
33;2902;297;
34;49223;1023;
35;1353;189;
36;3020;219;
37;15316;716;
38;16070;715;
39;1806;205;
40;60877;1138;
41;8266;443;
42;19915;666;
43;1486;205;
44;15544;574;
45;10664;449;
