# Supplementary material for: The effect of cycling hypoxia on MCF-7 cancer stem cells and the impact of their microenvironment on angiogenesis using human umbilical vein endothelial cells (HUVECs) as a model
Source: PeerJ. 2019 Jan 8;7:e5990. doi: 10.7717/peerj.5990 (PMC6361090; doi:10.7717/peerj.5990)
Supplement: Supplemental Information 16 — Assessment of capillary-like tubular structure formation in CONT.15. [file peerj-07-5990-s016.zip › an_con15_10h_Stat01.csv]

WimTube Key Metrics;;;;;;Tube Characteristics;;;;;Loop Characteristics;;;;;;
Covered Area [%];Total Tube Length [px];Total Branching Points;Total Loops;Total Nets;;Total Tube Length [px];Total Tubes;Mean Tube Length [px];Standard Deviation Tube Length [px];;Total Loops;Mean Loop Area [px];Standard Deviation Loop Area [px];Mean Loop Perimeter [px];Standard Deviation Loop Perimeter [px];;
16	2;20337;119;41;1;;20337;208;98;66;;41;22664;21000;639;356;;
Loop ID;Area [px];Perimeter [px];
1;37743;838;
2;21390;663;
3;33142;796;
4;22026;654;
5;2176;233;
6;15083;567;
7;5366;348;
8;73152;1452;
9;7666;462;
10;31115;729;
11;32457;775;
12;39016;857;
13;63401;1254;
14;59680;1382;
15;1408;166;
16;10895;453;
17;6979;426;
18;32467;882;
19;14162;512;
20;4563;296;
21;3266;238;
22;1210;154;
23;13102;544;
24;49745;1270;
25;27085;878;
26;8250;405;
27;28038;700;
28;79788;1484;
29;62021;1082;
30;14447;599;
31;3735;302;
32;17471;701;
33;9138;428;
34;18859;739;
35;5488;338;
36;8312;398;
37;29721;727;
38;22332;611;
39;8525;443;
40;3444;246;
41;1369;184;
